# Supplementary material for: Intelligent algorithmic framework for detection and mitigation of BeiDou spoofing attacks in vehicular ad hoc networks (VANETs)
Source: PeerJ Comput Sci. 2024 Oct 18;10:e2419. doi: 10.7717/peerj-cs.2419 (PMC11639213; doi:10.7717/peerj-cs.2419)
Supplement: Supplemental Information 1 [file peerj-cs-10-2419-s001.zip]

Archive with 6 entries (6 files):
- Code/a_step_1_Spoofing_Detection_VANETs.py
- Code/b_step_2_ABE_AttributeBasedEncryption.py
- Code/c_step_3_Network_Monitoring.py
- Code/d-step_4_Weighted_Voting_Scheme.py
- Code/e_step_5_Update_Trust_Model.py
- Code/f_step_6_Quarantine_Process.py
