# Supplementary material for: Intelligent algorithmic framework for detection and mitigation of BeiDou spoofing attacks in vehicular ad hoc networks (VANETs)
Source: PeerJ Comput Sci. 2024 Oct 18;10:e2419. doi: 10.7717/peerj-cs.2419 (PMC11639213; doi:10.7717/peerj-cs.2419)
Supplement: Supplemental Information 1 [file peerj-cs-10-2419-s001.zip › Code/a_step_1_Spoofing_Detection_VANETs.py]

# This script initializes the Autoencoder and LSTM models, loads their pre-trained weights, processes each incoming signal packet by extracting features using the Autoencoder, calculates the reconstruction error, and uses the LSTM model to analyze the time-series of encoded features. If the reconstruction error exceeds a certain threshold and the LSTM model predicts a spoofing state, it flags the packet as a potential spoofing attempt and triggers appropriate alerts.

# Run this script in  local Python environment where TensorFlow is installed.


import numpy as np
from tensorflow.keras.models import load_model
from tensorflow.keras.losses import MeanSquaredError

class Autoencoder:
    def __init__(self, model_path):
        self.model = load_model(model_path)
        self.encoder = self.model.get_layer('encoder')
        self.decoder = self.model.get_layer('decoder')

    def encode(self, signal):
        encoded_features = self.encoder.predict(np.expand_dims(signal, axis=0))
        return encoded_features

    def decode(self, encoded_features):
        decoded_signal = self.decoder.predict(encoded_features)
        return decoded_signal

class LSTMModel:
    def __init__(self, model_path):
        self.model = load_model(model_path)

    def predict(self, features):
        predicted_state = self.model.predict(features)
        return predicted_state

def process_signal_packet(signal_packet, autoencoder, lstm_model, error_threshold=0.01):
    encoded_features = autoencoder.encode(signal_packet)
    decoded_signal = autoencoder.decode(encoded_features)
    mse = MeanSquaredError()
    error = mse(np.expand_dims(signal_packet, axis=0), decoded_signal).numpy()

    if error > error_threshold:
        print("Potential spoofing attempt detected.")
        predicted_state = lstm_model.predict(encoded_features)
        if predicted_state > 0.5:
            print("Quarantining the node sending the signal.")
            print("Alert triggered to network administrator.")

# Load models
autoencoder_model_path = 'path_to_autoencoder_model.h5'
lstm_model_path = 'path_to_lstm_model.h5'
autoencoder = Autoencoder(autoencoder_model_path)
lstm_model = LSTMModel(lstm_model_path)

# Example signal packet
signal_packet = np.random.normal(0, 1, (10,))
process_signal_packet(signal_packet, autoencoder, lstm_model)
