# Supplementary material for: Intelligent algorithmic framework for detection and mitigation of BeiDou spoofing attacks in vehicular ad hoc networks (VANETs)
Source: PeerJ Comput Sci. 2024 Oct 18;10:e2419. doi: 10.7717/peerj-cs.2419 (PMC11639213; doi:10.7717/peerj-cs.2419)
Supplement: Supplemental Information 1 [file peerj-cs-10-2419-s001.zip › Code/b_step_2_ABE_AttributeBasedEncryption.py]

# Implementation of the Attribute-Based Encryption (ABE) for secure message transmission between nodes.

from charm.toolbox.pairinggroup import PairingGroup, GT
from charm.schemes.abenc.abenc_waters09 import CPabe09

# Initialize the cryptographic environment
group = PairingGroup('SS512')

# Initialize the CP-ABE scheme
cpabe = CPabe09(group)

# Setup: Generate public key and master secret key
(public_key, master_key) = cpabe.setup()

# Define attributes and access policy
attributes = ['GPS', 'SpeedSensor', 'TimeSync', 'VehicleAuthentication']
policy = '((GPS and SpeedSensor) or (TimeSync and VehicleAuthentication))'

# Generate a private key for a set of attributes
private_key = cpabe.keygen(public_key, master_key, attributes)

# Function to encrypt and send messages using CP-ABE
def encrypt_and_send(message, public_key, policy):
    # Encrypt the message using the public key and a policy
    encrypted_msg = cpabe.encrypt(public_key, message, policy)
    # In a real-world scenario, this would be sent over a secure channel
    return encrypted_msg

# Function to decrypt messages using CP-ABE
def decrypt_message(encrypted_msg, public_key, private_key):
    # Decrypt the message using the public key and the private key
    try:
        decrypted_msg = cpabe.decrypt(public_key, private_key, encrypted_msg)
        return decrypted_msg
    except Exception as e:
        return f"Decryption failed: {str(e)}"

# Example usage
message = 'BDS secure message.'
encrypted_message = encrypt_and_send(message, public_key, policy)
print("Encrypted:", encrypted_message)

decrypted_message = decrypt_message(encrypted_message, public_key, private_key)
print("Decrypted:", decrypted_message)
