# Supplementary material for: Intelligent algorithmic framework for detection and mitigation of BeiDou spoofing attacks in vehicular ad hoc networks (VANETs)
Source: PeerJ Comput Sci. 2024 Oct 18;10:e2419. doi: 10.7717/peerj-cs.2419 (PMC11639213; doi:10.7717/peerj-cs.2419)
Supplement: Supplemental Information 1 [file peerj-cs-10-2419-s001.zip › Code/c_step_3_Network_Monitoring.py]

# Implementation of the monitoring network paths for data transmission, handling path failures, and switching to redundant paths.


import logging

# Setup logging
logging.basicConfig(filename='network_monitor.log', level=logging.INFO, format='%(asctime)s %(message)s')

# Dummy function to simulate network path check
def check_network_path(path):
    # Simulate a check, returning False if the path is down or tampered
    return path['status'] == 'active'

# Dummy function to simulate switching to a redundant path
def switch_to_redundant_path(primary_path, redundant_paths):
    for path in redundant_paths:
        if path['status'] == 'active':
            logging.info(f"Switching from {primary_path['name']} to {path['name']}")
            return path
    return None

# Function to monitor and manage network paths
def monitor_network_paths(primary_path, redundant_paths):
    if not check_network_path(primary_path):
        logging.warning(f"Primary path {primary_path['name']} failed or tampered.")
        new_path = switch_to_redundant_path(primary_path, redundant_paths)
        if new_path:
            logging.info(f"Switched to redundant path {new_path['name']}. Continuing operations.")
        else:
            logging.error("No active redundant paths available. Transmission halted.")
    else:
        logging.info(f"Primary path {primary_path['name']} is active and secure.")

# Example paths data
primary_path = {'name': 'MainChannel', 'status': 'inactive'}
redundant_paths = [{'name': 'BackupChannel1', 'status': 'active'}, {'name': 'BackupChannel2', 'status': 'inactive'}]

# Monitor the network paths
monitor_network_paths(primary_path, redundant_paths)
