# Supplementary material for: Intelligent algorithmic framework for detection and mitigation of BeiDou spoofing attacks in vehicular ad hoc networks (VANETs)
Source: PeerJ Comput Sci. 2024 Oct 18;10:e2419. doi: 10.7717/peerj-cs.2419 (PMC11639213; doi:10.7717/peerj-cs.2419)
Supplement: Supplemental Information 1 [file peerj-cs-10-2419-s001.zip › Code/d-step_4_Weighted_Voting_Scheme.py]

# Implementation of the Weighted Voting Scheme, including collecting data from multiple nodes, calculating the weighted average, and re-evaluating trust scores based on discrepancies.

# Function to simulate data collection from multiple nodes
def collect_data_from_nodes(nodes):
    return {node: {'data': value, 'weight': trust_scores.get(node, 1)} for node, value in nodes.items()}

# Function to calculate the weighted average of reported data
def calculate_weighted_average(data):
    total_weight = sum(info['weight'] for info in data.values())
    weighted_sum = sum(info['data'] * info['weight'] for info in data.values())
    if total_weight == 0:
        return None
    return weighted_sum / total_weight

# Function to check for discrepancies and re-evaluate trust scores
def re_evaluate_trust_scores(data, weighted_average, discrepancy_threshold):
    discrepancies = {}
    for node, info in data.items():
        if abs(info['data'] - weighted_average) > discrepancy_threshold:
            discrepancies[node] = info['data']
            trust_scores[node] *= 0.9  # Decrease trust score by 10%
    return discrepancies

# Example node data and trust scores
nodes = {'Node1': 100, 'Node2': 95, 'Node3': 80}
trust_scores = {'Node1': 1, 'Node2': 0.8, 'Node3': 0.5}
discrepancy_threshold = 5

# Collect data from nodes
collected_data = collect_data_from_nodes(nodes)

# Calculate weighted average
weighted_average = calculate_weighted_average(collected_data)
print(f'Weighted Average: {weighted_average}')

# Check for discrepancies and adjust trust scores
discrepancies = re_evaluate_trust_scores(collected_data, weighted_average, discrepancy_threshold)
print(f'Discrepancies Detected: {discrepancies}')
print(f'Updated Trust Scores: {trust_scores}')
