# Supplementary material for: Intelligent algorithmic framework for detection and mitigation of BeiDou spoofing attacks in vehicular ad hoc networks (VANETs)
Source: PeerJ Comput Sci. 2024 Oct 18;10:e2419. doi: 10.7717/peerj-cs.2419 (PMC11639213; doi:10.7717/peerj-cs.2419)
Supplement: Supplemental Information 1 [file peerj-cs-10-2419-s001.zip › Code/e_step_5_Update_Trust_Model.py]

# Implementation of the updating the Trust Model periodically, including adjusting trust scores based on node behavior and feedback.

# Simulated data for node behaviors
node_behaviors = {
    'Node1': {'consistent_reports': 10, 'anomalies_detected': 2},
    'Node2': {'consistent_reports': 8, 'anomalies_detected': 3},
    'Node3': {'consistent_reports': 5, 'anomalies_detected': 5}
}

# Current trust scores for each node
trust_scores = {'Node1': 0.8, 'Node2': 0.7, 'Node3': 0.6}

# Function to update trust scores based on behavior and feedback
def update_trust_scores():
    for node, behavior in node_behaviors.items():
        consistent_reports = behavior['consistent_reports']
        anomalies_detected = behavior['anomalies_detected']
        
        # Increase trust score for consistent and accurate data reporting
        trust_scores[node] += 0.05 * consistent_reports
        
        # Decrease trust score for anomalies and discrepancies
        trust_scores[node] -= 0.1 * anomalies_detected
        
        # Ensure trust score remains within 0 to 1
        if trust_scores[node] > 1:
            trust_scores[node] = 1
        elif trust_scores[node] < 0:
            trust_scores[node] = 0

    return trust_scores

# Example usage of updating the trust model
updated_trust_scores = update_trust_scores()
print('Updated Trust Scores:', updated_trust_scores)
