# Supplementary material for: Intelligent algorithmic framework for detection and mitigation of BeiDou spoofing attacks in vehicular ad hoc networks (VANETs)
Source: PeerJ Comput Sci. 2024 Oct 18;10:e2419. doi: 10.7717/peerj-cs.2419 (PMC11639213; doi:10.7717/peerj-cs.2419)
Supplement: Supplemental Information 1 [file peerj-cs-10-2419-s001.zip › Code/f_step_6_Quarantine_Process.py]

# Implementation of the Quarantine Process for nodes in a network, including isolating affected nodes, performing forensic analysis, applying security patches, and restoring nodes to the network.


# Function to isolate a node from the network
def isolate_node(node_id):
    # Simulating isolation by removing the node from active network connections
    network_status[node_id] = 'isolated'
    print(f'Node {node_id} has been isolated from the network.')

# Function to perform forensic analysis on the isolated node
def perform_forensic_analysis(node_id):
    # Simulating forensic analysis
    print(f'Forensic analysis being performed on node {node_id}.')
    # Assuming analysis finds issues that need patching
    return True  # True if patches are needed, False otherwise

# Function to apply security patches to the node
def apply_security_patches(node_id):
    # Simulating applying security patches
    print(f'Security patches have been applied to node {node_id}.')

# Function to restore the node to the network after verifying its integrity
def restore_node_to_network(node_id):
    # Simulating integrity verification and restoration
    network_status[node_id] = 'active'
    print(f'Node {node_id} has been restored to the network with verified integrity.')

# Example network status dictionary to track node statuses
network_status = {'Node1': 'active', 'Node2': 'active', 'Node3': 'active'}

# Example of handling a quarantine process
def handle_quarantine(node_id):
    isolate_node(node_id)
    if perform_forensic_analysis(node_id):
        apply_security_patches(node_id)
    restore_node_to_network(node_id)

# Trigger quarantine process for Node2 as an example
handle_quarantine('Node2')
